# Supplementary material for: On the lifetime of bioinformatics web services
Source: Nucleic Acids Res. 2020 Dec 3;48(22):12523–33. doi: 10.1093/nar/gkaa1125 (PMC7736811; doi:10.1093/nar/gkaa1125)
Supplement: gkaa1125_Supplemental_Files [file gkaa1125_supplemental_files.zip]

Archive with 3 entries (3 files):
- Supplemental_Table_1.xlsx
- Supplemental_Table_2.xlsx
- Supplementary_materials-FK.docx
