# Supplementary material for: On the lifetime of bioinformatics web services
Source: Nucleic Acids Res. 2020 Dec 3;48(22):12523–33. doi: 10.1093/nar/gkaa1125 (PMC7736811; doi:10.1093/nar/gkaa1125)
Supplement: gkaa1125_Supplemental_Files [file gkaa1125_supplemental_files.zip › Supplemental_Table_1.xlsx]

## Sheet: Table S1
Pubmed ID
